# Supplementary material for: Burden of Six Healthcare-Associated Infections on European Population Health: Estimating Incidence-Based Disability-Adjusted Life Years through a Population Prevalence-Based Modelling Study
Source: PLoS Med. 2016 Oct 18;13(10):e1002150. doi: 10.1371/journal.pmed.1002150 (PMC5068791; doi:10.1371/journal.pmed.1002150)
Supplement: S1 Output — (XLSX) [file pmed.1002150.s003.xlsx]

## Sheet: Sensitivity analysis
				Table 1. Sensitivity analysis testing the effect of the lowest value in the range of the parameter while maintaining the other parameters unchanged (not applicable when the parameter has a point estimate and therefore there is no range of values)
				Healthcare-associated infections	Baseline DALY per 100,000	DALY per 100,000 (% decrease)
						Incidence - lowest value, other parameters as baseline	Case fatality proportion - lowest value, other parameters as baseline	Transition probability for Secondary bacteraemia - lowest value, other parameters as baseline
				HA pneumonia	146.1	74.8	70.2	NA
						(48.8)	(52.0)
				HA primary bloodstream infection	144.6	73.3	96.0	NA
						(46.4)	(33.6)
				HA urinary tract infection	81.2	73.8	59.6	31.9
						(9.11)	(26.6)	60.7
				Surgical site infection	58.2	44.1	NA	NA
						(24.2)
				HA Clostridium difficile infection	31.2	16	1.42	NA
						(48.7)	(95.4)
				HA neonatal sepsis	16.8	7.37	9.51	NA
						(56.1)	(43.4)
				Table 2. Sensitivity analysis testing the effect of decreasing median values of parameters while maintaining the other parameters unchanged. The tested parameters have been identified as those having an effect on the results presented in the following spreadsheets.
				Healthcare-associated infection	Baseline DALY per 100,000	DALY per 100,000 after 40% reduction of input data (% decrease)
						40% decrease in Incidence (other paramters as baseline)	40% decrease in Case fatality proportion (other paramters as baseline)	40% decrease in Proportion complicated (other paramters as baseline)	40% decrease in Transition probability for Secondary bacteraemia (other paramters as baseline)	40 % decrease in Transition probability for Severe sepsis, septic shock (other paramters as baseline)
				HA pneumonia	146.1	83.4	94.5	NA	NA	118.5
						(42.9)	(35.3)			(18.9)
				HA primary bloodstream infection	144.6	75.9	96.1	136.3	NA	NA
						(47.5)	(33.5)	(5.74)
				HA urinary tract infection	81.2	46.4	59.6	NA	50.9	NA
						(42.9)	(26.6)		(37.3)
				Surgical site infection	58.2	34.4	35.3	NA	NA	NA
						(40.9)	(39.3)
				HA Clostridium difficile infection	31.2	13.8	17.87	NA	NA	NA
						(55.8)	(42.7)
				HA neonatal sepsis	16.8	9.61	13.3	NA	NA	NA
						(42.8)	(20.8)

## Sheet: Legend
	Average
	20552.4
	17706.9	20562.7	23408.6
	2.5 % uncertainty	Median	97.5% uncertainty

## Sheet: HA CDI - McCabe 1
		Illness	Cases per Year			Incidence per 100,000			YLD per Year			YLL per Year			DALY per Year			DALY per Case			YLD per 100,000			YLL per 100,000			DALY per 100,000			DALY per 100,000
						Stratum Specific Population															Stratum Specific Population			Stratum Specific Population			Stratum Specific Population			Total Population
		Acute
		Symptomatic infection							132.5			146716			146849			1.47002			0.0259692			28.7556			28.7815			28.7815
									100.345	132.222	167.623	106773	146269	192153	106908	146479	192260	1.07384	1.46669	1.8488	0.0196672	0.0259148	0.0328531	20.9269	28.6679	37.6609	20.9534	28.709	37.682	20.9534	28.709	37.682
		cases	99813.1			19.5628			132.5						132.5						0.0259692						0.0259692			0.0259692
			89232.1	99710.9	110863	17.489	19.5428	21.7285	100.345	132.222	167.623				100.345	132.222	167.623				0.0196672	0.0259148	0.0328531				0.0196672	0.0259148	0.0328531	0.0196672	0.0259148	0.0328531
		death	5460.73			1.07027						146716			146716									28.7556			28.7556			28.7556
			4012.03	5434.61	7061.23	0.786336	1.06515	1.38396				106773	146269	192153	106773	146269	192153							20.9269	28.6679	37.6609	20.9269	28.6679	37.6609	20.9269	28.6679	37.6609
		Acute Total							132.5			146716			146849			1.47002			0.0259692			28.7556			28.7815			28.7815
									100.345	132.222	167.623	106773	146269	192153	106908	146479	192260	1.07384	1.46669	1.8488	0.0196672	0.0259148	0.0328531	20.9269	28.6679	37.6609	20.9534	28.709	37.682	20.9534	28.709	37.682
		Sequelae
		Post-colectomy state							6716.88			0			6716.88			0.0672671			1.31647			0			1.31647			1.31647
									5032.03	6698.67	8540.03	0	0	0	5032.03	6698.67	8540.03	0.0516588	0.0669488	0.0823289	0.98625	1.3129	1.6738	0	0	0	0.98625	1.3129	1.6738	0.98625	1.3129	1.6738
		cases	1991.74			0.39037			6716.88						6716.88						1.31647						1.31647			1.31647
			1513.76	1983.8	2546.03	0.296689	0.388815	0.499009	5032.03	6698.67	8540.03				5032.03	6698.67	8540.03				0.98625	1.3129	1.6738				0.98625	1.3129	1.6738	0.98625	1.3129	1.6738
		death	0			0						0			0									0			0			0
			0	0	0	0	0	0				0	0	0	0	0	0							0	0	0	0	0	0	0	0	0
		Sequelae Total							6716.88			0			6716.88			0.0672671			1.31647			0			1.31647			1.31647
									5032.03	6698.67	8540.03	0	0	0	5032.03	6698.67	8540.03	0.0516588	0.0669488	0.0823289	0.98625	1.3129	1.6738	0	0	0	0.98625	1.3129	1.6738	0.98625	1.3129	1.6738
		All Health Outcomes Total							6849.38			146716			153566			1.53729			1.34244			28.7556			30.098			30.098
									5155.06	6830.35	8675.54	106773	146269	192153	114224	152967	200970	1.1538	1.53436	1.92098	1.01036	1.33871	1.70036	20.9269	28.6679	37.6609	22.3873	29.9808	39.389	22.3873	29.9808	39.389

## Sheet: HA CDI - McCabe 2
		Illness	Cases per Year			Incidence per 100,000			YLD per Year			YLL per Year			DALY per Year			DALY per Case			YLD per 100,000			YLL per 100,000			DALY per 100,000			DALY per 100,000
						Stratum Specific Population															Stratum Specific Population			Stratum Specific Population			Stratum Specific Population			Total Population
		Acute
		Symptomatic infection							51.2333			6338.67			6389.9			0.165497			0.0100415			1.24234			1.25239			1.25239
									37.4991	50.6131	66.3328	4487.63	6283.92	8336.82	4545.19	6333.92	8440.02	0.115564	0.164974	0.216184	0.00734963	0.0099199	0.0130009	0.87955	1.23161	1.63397	0.890833	1.24141	1.6542	0.890833	1.24141	1.6542
		cases	38623.5			7.57			51.2333						51.2333						0.0100415						0.0100415			0.0100415
			34044	38517.4	43812.2	6.67244	7.5492	8.58696	37.4991	50.6131	66.3328				37.4991	50.6131	66.3328				0.00734963	0.0099199	0.0130009				0.00734963	0.0099199	0.0130009	0.00734963	0.0099199	0.0130009
		death	2120.54			0.415615						6338.67			6338.67									1.24234			1.24234			1.24234
			1502.45	2102.24	2806.44	0.294472	0.412027	0.550048				4487.63	6283.92	8336.82	4487.63	6283.92	8336.82							0.87955	1.23161	1.63397	0.87955	1.23161	1.63397	0.87955	1.23161	1.63397
		Acute Total							51.2333			6338.67			6389.9			0.165497			0.0100415			1.24234			1.25239			1.25239
									37.4991	50.6131	66.3328	4487.63	6283.92	8336.82	4545.19	6333.92	8440.02	0.115564	0.164974	0.216184	0.00734963	0.0099199	0.0130009	0.87955	1.23161	1.63397	0.890833	1.24141	1.6542	0.890833	1.24141	1.6542
		Sequelae
		Post-colectomy state							293.531			0			293.531			0.00759462			0.0575304			0			0.0575304			0.0575304
									210.688	291.154	382.164	0	0	0	210.688	291.154	382.164	0.00554907	0.00757128	0.00972969	0.0412936	0.0570646	0.0749022	0	0	0	0.0412936	0.0570646	0.0749022	0.0412936	0.0570646	0.0749022
		cases	776.11			0.152113			293.531						293.531						0.0575304						0.0575304			0.0575304
			543.704	771.432	1015.71	0.106563	0.151197	0.199073	210.688	291.154	382.164				210.688	291.154	382.164				0.0412936	0.0570646	0.0749022				0.0412936	0.0570646	0.0749022	0.0412936	0.0570646	0.0749022
		death	0			0						0			0									0			0			0
			0	0	0	0	0	0				0	0	0	0	0	0							0	0	0	0	0	0	0	0	0
		Sequelae Total							293.531			0			293.531			0.00759462			0.0575304			0			0.0575304			0.0575304
									210.688	291.154	382.164	0	0	0	210.688	291.154	382.164	0.00554907	0.00757128	0.00972969	0.0412936	0.0570646	0.0749022	0	0	0	0.0412936	0.0570646	0.0749022	0.0412936	0.0570646	0.0749022
		All Health Outcomes Total							344.764			6338.67			6683.43			0.173092			0.0675719			1.24234			1.30992			1.30992
									254.193	342.449	437.028	4487.63	6283.92	8336.82	4806.25	6642.53	8749.14	0.126158	0.172708	0.224479	0.0498204	0.0671182	0.0856552	0.87955	1.23161	1.63397	0.941999	1.3019	1.71478	0.941999	1.3019	1.71478

## Sheet: HA CDI - McCabe 3
		Illness	Cases per Year			Incidence per 100,000			YLD per Year			YLL per Year			DALY per Year			DALY per Case			YLD per 100,000			YLL per 100,000			DALY per 100,000			DALY per 100,000
						Stratum Specific Population															Stratum Specific Population			Stratum Specific Population			Stratum Specific Population			Total Population
		Acute
		Symptomatic infection							19.6527			400.828			420.481			0.0283339			0.00385183			0.0785602			0.082412			0.082412
									13.8207	19.358	28.0851	273.199	394.568	566.851	287.551	414.278	594.386	0.020905	0.0284328	0.0357084	0.00270879	0.00379407	0.00550453	0.0535456	0.0773333	0.1111	0.0563585	0.0811963	0.116496	0.0563585	0.0811963	0.116496
		cases	14836.9			2.90796			19.6527						19.6527						0.00385183						0.00385183			0.00385183
			11421.8	14686.3	18710.2	2.23861	2.87844	3.6671	13.8207	19.358	28.0851				13.8207	19.358	28.0851				0.00270879	0.00379407	0.00550453				0.00270879	0.00379407	0.00550453	0.00270879	0.00379407	0.00550453
		death	819.409			0.1606						400.828			400.828									0.0785602			0.0785602			0.0785602
			557.411	805.171	1157.21	0.109249	0.157809	0.226806				273.199	394.568	566.851	273.199	394.568	566.851							0.0535456	0.0773333	0.1111	0.0535456	0.0773333	0.1111	0.0535456	0.0773333	0.1111
		Acute Total							19.6527			400.828			420.481			0.0283339			0.00385183			0.0785602			0.082412			0.082412
									13.8207	19.358	28.0851	273.199	394.568	566.851	287.551	414.278	594.386	0.020905	0.0284328	0.0357084	0.00270879	0.00379407	0.00550453	0.0535456	0.0773333	0.1111	0.0563585	0.0811963	0.116496	0.0563585	0.0811963	0.116496
		Sequelae
		Post-colectomy state							18.351			0			18.351			0.00123673			0.0035967			0			0.0035967			0.0035967
									12.5971	18.1036	25.6665	0	0	0	12.5971	18.1036	25.6665	0.000926758	0.00123677	0.00153859	0.00246896	0.0035482	0.0050305	0	0	0	0.00246896	0.0035482	0.0050305	0.00246896	0.0035482	0.0050305
		cases	296.487			0.0581099			18.351						18.351						0.0035967						0.0035967			0.0035967
			205.928	291.798	412.277	0.0403607	0.0571909	0.080804	12.5971	18.1036	25.6665				12.5971	18.1036	25.6665				0.00246896	0.0035482	0.0050305				0.00246896	0.0035482	0.0050305	0.00246896	0.0035482	0.0050305
		death	0			0						0			0									0			0			0
			0	0	0	0	0	0				0	0	0	0	0	0							0	0	0	0	0	0	0	0	0
		Sequelae Total							18.351			0			18.351			0.00123673			0.0035967			0			0.0035967			0.0035967
									12.5971	18.1036	25.6665	0	0	0	12.5971	18.1036	25.6665	0.000926758	0.00123677	0.00153859	0.00246896	0.0035482	0.0050305	0	0	0	0.00246896	0.0035482	0.0050305	0.00246896	0.0035482	0.0050305
		All Health Outcomes Total							38.0037			400.828			438.832			0.0295707			0.00744853			0.0785602			0.0860087			0.0860087
									27.4518	37.4177	51.0789	273.199	394.568	566.851	300.539	432.041	611.295	0.0222395	0.0297052	0.0370646	0.00538041	0.00733366	0.0100112	0.0535456	0.0773333	0.1111	0.058904	0.0846777	0.119811	0.058904	0.0846777	0.119811

## Sheet: HA primary BSI - McCabe 1
		Illness	Cases per Year			Incidence per 100,000			YLD per Year			YLL per Year			DALY per Year			DALY per Case			YLD per 100,000			YLL per 100,000			DALY per 100,000			DALY per 100,000
						Stratum Specific Population															Stratum Specific Population			Stratum Specific Population			Stratum Specific Population			Total Population
		Acute
		Symptomatic infection							1030.36			607509			608539			6.32883			0.201945			119.068			119.27			119.27
									928.803	1030.81	1142.16	513304	607494	702935	514311	608559	704040	5.63992	6.34007	7.04499	0.18204	0.202034	0.223857	100.605	119.065	137.771	100.802	119.274	137.988	100.802	119.274	137.988
		cases	96127.9			18.8405			1030.36						1030.36						0.201945						0.201945			0.201945
			87068.6	96192.7	105765	17.065	18.8533	20.7294	928.803	1030.81	1142.16				928.803	1030.81	1142.16				0.18204	0.202034	0.223857				0.18204	0.202034	0.223857	0.18204	0.202034	0.223857
		death	14278.4			2.79849						607509			607509									119.068			119.068			119.068
			12516.7	14266.3	16281.2	2.45321	2.79611	3.19102				513304	607494	702935	513304	607494	702935							100.605	119.065	137.771	100.605	119.065	137.771	100.605	119.065	137.771
		Acute Total							1030.36			607509			608539			6.32883			0.201945			119.068			119.27			119.27
									928.803	1030.81	1142.16	513304	607494	702935	514311	608559	704040	5.63992	6.34007	7.04499	0.18204	0.202034	0.223857	100.605	119.065	137.771	100.802	119.274	137.988	100.802	119.274	137.988
		Sequelae
		Post traumatic stress disorder							24920.5			0			24920.5			0.25914			4.88428			0			4.88428			4.88428
									21199.9	24900.8	28732.8	0	0	0	21199.9	24900.8	28732.8	0.233429	0.258732	0.285661	4.15507	4.88041	5.63148	0	0	0	4.15507	4.88041	5.63148	4.15507	4.88041	5.63148
		cases	6622.92			1.29806			24920.5						24920.5						4.88428						4.88428			4.88428
			5855.34	6610.32	7436.08	1.14762	1.29559	1.45743	21199.9	24900.8	28732.8				21199.9	24900.8	28732.8				4.15507	4.88041	5.63148				4.15507	4.88041	5.63148	4.15507	4.88041	5.63148
		death	0			0						0			0									0			0			0
			0	0	0	0	0	0				0	0	0	0	0	0							0	0	0	0	0	0	0	0	0
		Cognitive impairment							20880.2			0			20880.2			0.217143			4.09241			0			4.09241			4.09241
									16308.5	20834.2	25499.9	0	0	0	16308.5	20834.2	25499.9	0.175704	0.216103	0.262321	3.19639	4.08339	4.99784	0	0	0	3.19639	4.08339	4.99784	3.19639	4.08339	4.99784
		cases	11241.2			2.20322			20880.2						20880.2						4.09241						4.09241			4.09241
			9293.22	11243.1	13199.7	1.82142	2.20359	2.58707	16308.5	20834.2	25499.9				16308.5	20834.2	25499.9				3.19639	4.08339	4.99784				3.19639	4.08339	4.99784	3.19639	4.08339	4.99784
		death	0			0						0			0									0			0			0
			0	0	0	0	0	0				0	0	0	0	0	0							0	0	0	0	0	0	0	0	0
		Physical impairment							52960.8			0			52960.8			0.550723			10.38			0			10.38			10.38
									42764.1	52518.8	65165.5	0	0	0	42764.1	52518.8	65165.5	0.460123	0.545185	0.659222	8.38153	10.2934	12.7721	0	0	0	8.38153	10.2934	12.7721	8.38153	10.2934	12.7721
		cases	38950.6			7.63411			52960.8						52960.8						10.38						10.38			10.38
			34904.3	39013.1	43142.2	6.84105	7.64636	8.45564	42764.1	52518.8	65165.5				42764.1	52518.8	65165.5				8.38153	10.2934	12.7721				8.38153	10.2934	12.7721	8.38153	10.2934	12.7721
		death	0			0						0			0									0			0			0
			0	0	0	0	0	0				0	0	0	0	0	0							0	0	0	0	0	0	0	0	0
		Renal failure, renal replacement therapy							4694.68			0			4694.68			0.048815			0.920131			0			0.920131			0.920131
									3511.45	4678.67	6013.22	0	0	0	3511.45	4678.67	6013.22	0.0375656	0.0483663	0.0609885	0.688225	0.916994	1.17856	0	0	0	0.688225	0.916994	1.17856	0.688225	0.916994	1.17856
		cases	428.502			0.0839841			4694.68						4694.68						0.920131						0.920131			0.920131
			382.846	427.979	478.294	0.0750357	0.0838816	0.093743	3511.45	4678.67	6013.22				3511.45	4678.67	6013.22				0.688225	0.916994	1.17856				0.688225	0.916994	1.17856	0.688225	0.916994	1.17856
		death	0			0						0			0									0			0			0
			0	0	0	0	0	0				0	0	0	0	0	0							0	0	0	0	0	0	0	0	0
		Sequelae Total							103456			0			103456			1.07582			20.2769			0			20.2769			20.2769
									86444.4	103031	121868	0	0	0	86444.4	103031	121868	0.955622	1.07326	1.21172	16.9426	20.1936	23.8855	0	0	0	16.9426	20.1936	23.8855	16.9426	20.1936	23.8855
		All Health Outcomes Total							104487			607509			711995			7.40465			20.4788			119.068			139.547			139.547
									87422.3	104066	122944	513304	607494	702935	607970	711107	818719	6.63545	7.40314	8.17715	17.1343	20.3965	24.0963	100.605	119.065	137.771	119.159	139.373	160.465	119.159	139.373	160.465

## Sheet: HA primary BSI - McCabe 2
		Illness	Cases per Year			Incidence per 100,000			YLD per Year			YLL per Year			DALY per Year			DALY per Case			YLD per 100,000			YLL per 100,000			DALY per 100,000			DALY per 100,000
						Stratum Specific Population															Stratum Specific Population			Stratum Specific Population			Stratum Specific Population			Total Population
		Acute
		Symptomatic infection							497.963			20503.9			21001.9			0.451156			0.0975981			4.01866			4.11626			4.11626
									432.349	498.596	556.48	17471.2	20526.2	23579.3	17909.5	21025.4	24122.4	0.410337	0.450924	0.490276	0.0847381	0.0977222	0.109067	3.42426	4.02302	4.62141	3.51017	4.12087	4.72787	3.51017	4.12087	4.72787
		cases	46548.2			9.1232			497.963						497.963						0.0975981						0.0975981			0.0975981
			40816.4	46657.7	51714.6	7.99978	9.14465	10.1358	432.349	498.596	556.48				432.349	498.596	556.48				0.0847381	0.0977222	0.109067				0.0847381	0.0977222	0.109067	0.0847381	0.0977222	0.109067
		death	6907.1			1.35375						20503.9			20503.9									4.01866			4.01866			4.01866
			5886.11	6913.78	7942.76	1.15364	1.35506	1.55674				17471.2	20526.2	23579.3	17471.2	20526.2	23579.3							3.42426	4.02302	4.62141	3.42426	4.02302	4.62141	3.42426	4.02302	4.62141
		Acute Total							497.963			20503.9			21001.9			0.451156			0.0975981			4.01866			4.11626			4.11626
									432.349	498.596	556.48	17471.2	20526.2	23579.3	17909.5	21025.4	24122.4	0.410337	0.450924	0.490276	0.0847381	0.0977222	0.109067	3.42426	4.02302	4.62141	3.51017	4.12087	4.72787	3.51017	4.12087	4.72787
		Sequelae
		Post traumatic stress disorder							839.3			0			839.3			0.0180304			0.164498			0			0.164498			0.164498
									716.679	838.395	952.415	0	0	0	716.679	838.395	952.415	0.016568	0.0180413	0.0194315	0.140465	0.164321	0.186668	0	0	0	0.140465	0.164321	0.186668	0.140465	0.164321	0.186668
		cases	3205.47			0.628254			839.3						839.3						0.164498						0.164498			0.164498
			2755.51	3210.56	3640.26	0.540065	0.629253	0.713471	716.679	838.395	952.415				716.679	838.395	952.415				0.140465	0.164321	0.186668				0.140465	0.164321	0.186668	0.140465	0.164321	0.186668
		death	0			0						0			0									0			0			0
			0	0	0	0	0	0				0	0	0	0	0	0							0	0	0	0	0	0	0	0	0
		Cognitive impairment							706.026			0			706.026			0.0151694			0.138377			0			0.138377			0.138377
									566.148	702.71	852.882	0	0	0	566.148	702.71	852.882	0.0127438	0.0151222	0.0177685	0.110962	0.137727	0.16716	0	0	0	0.110962	0.137727	0.16716	0.110962	0.137727	0.16716
		cases	5452.29			1.06862			706.026						706.026						0.138377						0.138377			0.138377
			4393.6	5443.81	6618.1	0.861122	1.06696	1.29711	566.148	702.71	852.882				566.148	702.71	852.882				0.110962	0.137727	0.16716				0.110962	0.137727	0.16716	0.110962	0.137727	0.16716
		death	0			0						0			0									0			0			0
			0	0	0	0	0	0				0	0	0	0	0	0							0	0	0	0	0	0	0	0	0
		Physical impairment							1789.07			0			1789.07			0.0384259			0.350648			0			0.350648			0.350648
									1415.5	1783.73	2193.02	0	0	0	1415.5	1783.73	2193.02	0.0324419	0.0384557	0.0449572	0.27743	0.349601	0.42982	0	0	0	0.27743	0.349601	0.42982	0.27743	0.349601	0.42982
		cases	18842.9			3.6931			1789.07						1789.07						0.350648						0.350648			0.350648
			16327.7	18889.6	21148.3	3.20015	3.70225	4.14495	1415.5	1783.73	2193.02				1415.5	1783.73	2193.02				0.27743	0.349601	0.42982				0.27743	0.349601	0.42982	0.27743	0.349601	0.42982
		death	0			0						0			0									0			0			0
			0	0	0	0	0	0				0	0	0	0	0	0							0	0	0	0	0	0	0	0	0
		Renal failure, renal replacement therapy							159.828			0			159.828			0.00343435			0.0313254			0			0.0313254			0.0313254
									121.159	159.987	201.385	0	0	0	121.159	159.987	201.385	0.00265943	0.00343453	0.00418325	0.0237466	0.0313566	0.0394704	0	0	0	0.0237466	0.0313566	0.0394704	0.0237466	0.0313566	0.0394704
		cases	207.399			0.0406491			159.828						159.828						0.0313254						0.0313254			0.0313254
			177.607	207.058	234.664	0.0348099	0.0405822	0.0459929	121.159	159.987	201.385				121.159	159.987	201.385				0.0237466	0.0313566	0.0394704				0.0237466	0.0313566	0.0394704	0.0237466	0.0313566	0.0394704
		death	0			0						0			0									0			0			0
			0	0	0	0	0	0				0	0	0	0	0	0							0	0	0	0	0	0	0	0	0
		Sequelae Total							3494.22			0			3494.22			0.0750602			0.684849			0			0.684849			0.684849
									2964.03	3482.14	4055.59	0	0	0	2964.03	3482.14	4055.59	0.0677352	0.0751345	0.0826296	0.580934	0.682481	0.794875	0	0	0	0.580934	0.682481	0.794875	0.580934	0.682481	0.794875
		All Health Outcomes Total							3992.19			20503.9			24496.1			0.526216			0.782447			4.01866			4.80111			4.80111
									3409.97	3984.29	4615.85	17471.2	20526.2	23579.3	21069.3	24543.5	28109.5	0.483423	0.526373	0.56747	0.668336	0.780899	0.904682	3.42426	4.02302	4.62141	4.12947	4.81038	5.5093	4.12947	4.81038	5.5093

## Sheet: HA primary BSI - McCabe 3
		Illness	Cases per Year			Incidence per 100,000			YLD per Year			YLL per Year			DALY per Year			DALY per Case			YLD per 100,000			YLL per 100,000			DALY per 100,000			DALY per 100,000
						Stratum Specific Population															Stratum Specific Population			Stratum Specific Population			Stratum Specific Population			Total Population
		Acute
		Symptomatic infection							224.01			1454.29			1678.3			0.0802851			0.0439047			0.285034			0.328938			0.328938
									190.15	222.98	260.205	1214.73	1445.91	1736.46	1409.39	1668.57	1991.63	0.0743868	0.0802688	0.0863153	0.0372685	0.0437029	0.0509987	0.23808	0.28339	0.340337	0.276233	0.327031	0.390349	0.276233	0.327031	0.390349
		cases	20902.9			4.09686			224.01						224.01						0.0439047						0.0439047			0.0439047
			17755.1	20822.9	24127.6	3.47991	4.08119	4.72888	190.15	222.98	260.205				190.15	222.98	260.205				0.0372685	0.0437029	0.0509987				0.0372685	0.0437029	0.0509987	0.0372685	0.0437029	0.0509987
		death	3104.04			0.608374						1454.29			1454.29									0.285034			0.285034			0.285034
			2590.57	3086.35	3707.91	0.507737	0.604907	0.726731				1214.73	1445.91	1736.46	1214.73	1445.91	1736.46							0.23808	0.28339	0.340337	0.23808	0.28339	0.340337	0.23808	0.28339	0.340337
		Acute Total							224.01			1454.29			1678.3			0.0802851			0.0439047			0.285034			0.328938			0.328938
									190.15	222.98	260.205	1214.73	1445.91	1736.46	1409.39	1668.57	1991.63	0.0743868	0.0802688	0.0863153	0.0372685	0.0437029	0.0509987	0.23808	0.28339	0.340337	0.276233	0.327031	0.390349	0.276233	0.327031	0.390349
		Sequelae
		Post traumatic stress disorder							59.5173			0			59.5173			0.00284753			0.0116651			0			0.0116651			0.0116651
									50.2493	59.3425	69.6688	0	0	0	50.2493	59.3425	69.6688	0.00264833	0.0028458	0.00306192	0.00984859	0.0116308	0.0136547	0	0	0	0.00984859	0.0116308	0.0136547	0.00984859	0.0116308	0.0136547
		cases	1436.6			0.281566			59.5173						59.5173						0.0116651						0.0116651			0.0116651
			1210.97	1435.36	1674.63	0.237343	0.281323	0.328219	50.2493	59.3425	69.6688				50.2493	59.3425	69.6688				0.00984859	0.0116308	0.0136547				0.00984859	0.0116308	0.0136547	0.00984859	0.0116308	0.0136547
		death	0			0						0			0									0			0			0
			0	0	0	0	0	0				0	0	0	0	0	0							0	0	0	0	0	0	0	0	0
		Cognitive impairment							50.2424			0			50.2424			0.00240398			0.00984724			0			0.00984724			0.00984724
									40.0624	49.8666	62.4014	0	0	0	40.0624	49.8666	62.4014	0.00202389	0.00240661	0.00283851	0.00785201	0.00977359	0.0122303	0	0	0	0.00785201	0.00977359	0.0122303	0.00785201	0.00977359	0.0122303
		cases	2456.99			0.481557			50.2424						50.2424						0.00984724						0.00984724			0.00984724
			1973.21	2440.33	3034.98	0.386738	0.478292	0.594839	40.0624	49.8666	62.4014				40.0624	49.8666	62.4014				0.00785201	0.00977359	0.0122303				0.00785201	0.00977359	0.0122303	0.00785201	0.00977359	0.0122303
		death	0			0						0			0									0			0			0
			0	0	0	0	0	0				0	0	0	0	0	0							0	0	0	0	0	0	0	0	0
		Physical impairment							126.551			0			126.551			0.00605419			0.0248033			0			0.0248033			0.0248033
									100.672	125.823	156.702	0	0	0	100.672	125.823	156.702	0.00515002	0.00604383	0.00707301	0.0197312	0.0246606	0.0307128	0	0	0	0.0197312	0.0246606	0.0307128	0.0197312	0.0246606	0.0307128
		cases	8465.2			1.65913			126.551						126.551						0.0248033						0.0248033			0.0248033
			7157.97	8434.36	9849.66	1.40292	1.65309	1.93048	100.672	125.823	156.702				100.672	125.823	156.702				0.0197312	0.0246606	0.0307128				0.0197312	0.0246606	0.0307128	0.0197312	0.0246606	0.0307128
		death	0			0						0			0									0			0			0
			0	0	0	0	0	0				0	0	0	0	0	0							0	0	0	0	0	0	0	0	0
		Renal failure, renal replacement therapy							11.2473			0			11.2473			0.0005381			0.00220441			0			0.00220441			0.00220441
									8.27638	11.1595	14.5053	0	0	0	8.27638	11.1595	14.5053	0.000418409	0.000536272	0.000658144	0.00162213	0.0021872	0.00284295	0	0	0	0.00162213	0.0021872	0.00284295	0.00162213	0.0021872	0.00284295
		cases	93.175			0.0182618			11.2473						11.2473						0.00220441						0.00220441			0.00220441
			78.9362	92.9657	109.255	0.0154711	0.0182208	0.0214133	8.27638	11.1595	14.5053				8.27638	11.1595	14.5053				0.00162213	0.0021872	0.00284295				0.00162213	0.0021872	0.00284295	0.00162213	0.0021872	0.00284295
		death	0			0						0			0									0			0			0
			0	0	0	0	0	0				0	0	0	0	0	0							0	0	0	0	0	0	0	0	0
		Sequelae Total							247.558			0			247.558			0.0118438			0.04852			0			0.04852			0.04852
									205.317	246.356	294.833	0	0	0	205.317	246.356	294.833	0.0107573	0.0118212	0.0129834	0.0402409	0.0482844	0.0577857	0	0	0	0.0402409	0.0482844	0.0577857	0.0402409	0.0482844	0.0577857
		All Health Outcomes Total							471.568			1454.29			1925.86			0.0921289			0.0924247			0.285034			0.377458			0.377458
									398.697	470.653	550.805	1214.73	1445.91	1736.46	1618.57	1915.88	2275.61	0.0863531	0.092131	0.09785	0.0781424	0.0922454	0.107955	0.23808	0.28339	0.340337	0.317231	0.375501	0.446006	0.317231	0.375501	0.446006

## Sheet: HAP - McCabe 1
		Illness	Cases per Year			Incidence per 100,000			YLD per Year			YLL per Year			DALY per Year			DALY per Case			YLD per 100,000			YLL per 100,000			DALY per 100,000			DALY per 100,000
						Stratum Specific Population															Stratum Specific Population			Stratum Specific Population			Stratum Specific Population			Total Population
		Acute
		Symptomatic infection							1336.54			501792			503128			1.18613			0.261955			98.3485			98.6104			98.6104
									1232.04	1336.7	1450.17	418375	500529	590344	419720	501854	591681	0.990884	1.18451	1.3785	0.241473	0.261986	0.284225	81.9992	98.101	115.704	82.2629	98.3606	115.966	82.2629	98.3606	115.966
		cases	424124			83.1259			1336.54						1336.54						0.261955						0.261955			0.261955
			403752	423793	446589	79.1333	83.0611	87.529	1232.04	1336.7	1450.17				1232.04	1336.7	1450.17				0.241473	0.261986	0.284225				0.241473	0.261986	0.284225	0.241473	0.261986	0.284225
		death	16271.5			3.18913						501792			501792									98.3485			98.3485			98.3485
			13367.3	16224.2	19499.7	2.61991	3.17985	3.82183				418375	500529	590344	418375	500529	590344							81.9992	98.101	115.704	81.9992	98.101	115.704	81.9992	98.101	115.704
		Acute Total							1336.54			501792			503128			1.18613			0.261955			98.3485			98.6104			98.6104
									1232.04	1336.7	1450.17	418375	500529	590344	419720	501854	591681	0.990884	1.18451	1.3785	0.241473	0.261986	0.284225	81.9992	98.101	115.704	82.2629	98.3606	115.966	82.2629	98.3606	115.966
		Sequelae
		Severe sepsis, septic shock							3408.16			0			3408.16			0.00803575			0.667982			0			0.667982			0.667982
									3192.39	3399.31	3640.79	0	0	0	3192.39	3399.31	3640.79	0.00776	0.00803402	0.00832691	0.62569	0.666247	0.713574	0	0	0	0.62569	0.666247	0.713574	0.62569	0.666247	0.713574
		cases	165408			32.4191			3408.16						3408.16						0.667982						0.667982			0.667982
			157463	165279	174170	30.862	32.3938	34.1363	3192.39	3399.31	3640.79				3192.39	3399.31	3640.79				0.62569	0.666247	0.713574				0.62569	0.666247	0.713574	0.62569	0.666247	0.713574
		death	0			0						0			0									0			0			0
			0	0	0	0	0	0				0	0	0	0	0	0							0	0	0	0	0	0	0	0	0
		Post-traumatic stress disorder							76615.3			0			76615.3			0.180609			15.0162			0			15.0162			15.0162
									69379.7	76635.9	84065.7	0	0	0	69379.7	76635.9	84065.7	0.167145	0.180831	0.193394	13.598	15.0202	16.4764	0	0	0	13.598	15.0202	16.4764	13.598	15.0202	16.4764
		cases	28124.7			5.51229			76615.3						76615.3						15.0162						15.0162			15.0162
			26026.8	28113.2	30306.8	5.10112	5.51003	5.93997	69379.7	76635.9	84065.7				69379.7	76635.9	84065.7				13.598	15.0202	16.4764				13.598	15.0202	16.4764	13.598	15.0202	16.4764
		death	0			0						0			0									0			0			0
			0	0	0	0	0	0				0	0	0	0	0	0							0	0	0	0	0	0	0	0	0
		Cognitive impairment							64722.3			0			64722.3			0.152575			12.6852			0			12.6852			12.6852
									54648.4	64773.1	74892.9	0	0	0	54648.4	64773.1	74892.9	0.130006	0.152757	0.174112	10.7108	12.6952	14.6786	0	0	0	10.7108	12.6952	14.6786	10.7108	12.6952	14.6786
		cases	47989.3			9.40564			64722.3						64722.3						12.6852						12.6852			12.6852
			40557.3	48162	55087.6	7.94902	9.43949	10.7969	54648.4	64773.1	74892.9				54648.4	64773.1	74892.9				10.7108	12.6952	14.6786				10.7108	12.6952	14.6786	10.7108	12.6952	14.6786
		death	0			0						0			0									0			0			0
			0	0	0	0	0	0				0	0	0	0	0	0							0	0	0	0	0	0	0	0	0
		Physical impairment							163209			0			163209			0.38472			31.9881			0			31.9881			31.9881
									137513	162998	189118	0	0	0	137513	162998	189118	0.330164	0.384759	0.438811	26.9519	31.9468	37.0661	0	0	0	26.9519	31.9468	37.0661	26.9519	31.9468	37.0661
		cases	165408			32.4191			163209						163209						31.9881						31.9881			31.9881
			157463	165279	174170	30.862	32.3938	34.1363	137513	162998	189118				137513	162998	189118				26.9519	31.9468	37.0661				26.9519	31.9468	37.0661	26.9519	31.9468	37.0661
		death	0			0						0			0									0			0			0
			0	0	0	0	0	0				0	0	0	0	0	0							0	0	0	0	0	0	0	0	0
		Renal failure and renal replacement therapy							14439.3			0			14439.3			0.0340376			2.83002			0			2.83002			2.83002
									11497.4	14443.4	17517.3	0	0	0	11497.4	14443.4	17517.3	0.0273161	0.0341865	0.0406743	2.25342	2.83083	3.43331	0	0	0	2.25342	2.83083	3.43331	2.25342	2.83083	3.43331
		cases	1819.26			0.356565			14439.3						14439.3						2.83002						2.83002			2.83002
			1698.23	1818.85	1941.98	0.332844	0.356486	0.380617	11497.4	14443.4	17517.3				11497.4	14443.4	17517.3				2.25342	2.83083	3.43331				2.25342	2.83083	3.43331	2.25342	2.83083	3.43331
		death	0			0						0			0									0			0			0
			0	0	0	0	0	0				0	0	0	0	0	0							0	0	0	0	0	0	0	0	0
		Sequelae Total							322394			0			322394			0.759978			63.1875			0			63.1875			63.1875
									287262	322665	356421	0	0	0	287262	322665	356421	0.693083	0.759342	0.82413	56.3018	63.2406	69.8566	0	0	0	56.3018	63.2406	69.8566	56.3018	63.2406	69.8566
		All Health Outcomes Total							323731			501792			825523			1.94611			63.4495			98.3485			161.798			161.798
									288633	324096	357914	418375	500529	590344	726051	823567	933534	1.74286	1.94174	2.15393	56.5705	63.521	70.1493	81.9992	98.101	115.704	142.302	161.415	182.968	142.302	161.415	182.968

## Sheet: HAP - McCabe 2
		Illness	Cases per Year			Incidence per 100,000			YLD per Year			YLL per Year			DALY per Year			DALY per Case			YLD per 100,000			YLL per 100,000			DALY per 100,000			DALY per 100,000
						Stratum Specific Population															Stratum Specific Population			Stratum Specific Population			Stratum Specific Population			Total Population
		Acute
		Symptomatic infection							605.221			22065.5			22670.7			0.118001			0.11862			4.32472			4.44334			4.44334
									554.212	604.971	659.251	17440.2	22052.4	26854.9	18119	22663.1	27392.5	0.0948188	0.117549	0.141628	0.108623	0.118571	0.12921	3.41819	4.32216	5.26342	3.55122	4.44185	5.36877	3.55122	4.44185	5.36877
		cases	192117			37.6539			605.221						605.221						0.11862						0.11862			0.11862
			181830	191863	203627	35.6377	37.6041	39.9098	554.212	604.971	659.251				554.212	604.971	659.251				0.108623	0.118571	0.12921				0.108623	0.118571	0.12921	0.108623	0.118571	0.12921
		death	7416.93			1.45368						22065.5			22065.5									4.32472			4.32472			4.32472
			5868.8	7414.78	9026.47	1.15025	1.45326	1.76914				17440.2	22052.4	26854.9	17440.2	22052.4	26854.9							3.41819	4.32216	5.26342	3.41819	4.32216	5.26342	3.41819	4.32216	5.26342
		Acute Total							605.221			22065.5			22670.7			0.118001			0.11862			4.32472			4.44334			4.44334
									554.212	604.971	659.251	17440.2	22052.4	26854.9	18119	22663.1	27392.5	0.0948188	0.117549	0.141628	0.108623	0.118571	0.12921	3.41819	4.32216	5.26342	3.55122	4.44185	5.36877	3.55122	4.44185	5.36877
		Sequelae
		Severe sepsis, septic shock							1544.38			0			1544.38			0.00803852			0.30269			0			0.30269			0.30269
									1434.21	1542.96	1654.35	0	0	0	1434.21	1542.96	1654.35	0.00768989	0.00803584	0.00838871	0.281097	0.302413	0.324243	0	0	0	0.281097	0.302413	0.324243	0.281097	0.302413	0.324243
		cases	74925.6			14.685			1544.38						1544.38						0.30269						0.30269			0.30269
			70913.7	74826.5	79414.5	13.8987	14.6656	15.5648	1434.21	1542.96	1654.35				1434.21	1542.96	1654.35				0.281097	0.302413	0.324243				0.281097	0.302413	0.324243	0.281097	0.302413	0.324243
		death	0			0						0			0									0			0			0
			0	0	0	0	0	0				0	0	0	0	0	0							0	0	0	0	0	0	0	0	0
		Post-traumatic stress disorder							3305.76			0			3305.76			0.0172063			0.647911			0			0.647911			0.647911
									3004.15	3299.34	3619.2	0	0	0	3004.15	3299.34	3619.2	0.0159839	0.017188	0.0185066	0.588798	0.646652	0.709344	0	0	0	0.588798	0.646652	0.709344	0.588798	0.646652	0.709344
		cases	12723.1			2.49367			3305.76						3305.76						0.647911						0.647911			0.647911
			11704	12731.2	13839.8	2.29391	2.49524	2.71253	3004.15	3299.34	3619.2				3004.15	3299.34	3619.2				0.588798	0.646652	0.709344				0.588798	0.646652	0.709344	0.588798	0.646652	0.709344
		death	0			0						0			0									0			0			0
			0	0	0	0	0	0				0	0	0	0	0	0							0	0	0	0	0	0	0	0	0
		Cognitive impairment							2801.91			0			2801.91			0.0145844			0.54916			0			0.54916			0.54916
									2277.19	2802.27	3308.44	0	0	0	2277.19	2802.27	3308.44	0.0118178	0.0146301	0.0173517	0.446316	0.549229	0.648436	0	0	0	0.446316	0.549229	0.648436	0.446316	0.549229	0.648436
		cases	21807.4			4.27412			2801.91						2801.91						0.54916						0.54916			0.54916
			17991.8	21839.3	25333.8	3.52629	4.28038	4.96529	2277.19	2802.27	3308.44				2277.19	2802.27	3308.44				0.446316	0.549229	0.648436				0.446316	0.549229	0.648436	0.446316	0.549229	0.648436
		death	0			0						0			0									0			0			0
			0	0	0	0	0	0				0	0	0	0	0	0							0	0	0	0	0	0	0	0	0
		Physical impairment							7092.04			0			7092.04			0.0369157			1.39			0			1.39			1.39
									5827.71	7094.16	8303.83	0	0	0	5827.71	7094.16	8303.83	0.0307966	0.0370466	0.0428794	1.1422	1.39042	1.6275	0	0	0	1.1422	1.39042	1.6275	1.1422	1.39042	1.6275
		cases	74925.6			14.685			7092.04						7092.04						1.39						1.39			1.39
			70913.7	74826.5	79414.5	13.8987	14.6656	15.5648	5827.71	7094.16	8303.83				5827.71	7094.16	8303.83				1.1422	1.39042	1.6275				1.1422	1.39042	1.6275	1.1422	1.39042	1.6275
		death	0			0						0			0									0			0			0
			0	0	0	0	0	0				0	0	0	0	0	0							0	0	0	0	0	0	0	0	0
		Renal failure and renal replacement therapy							630.271			0			630.271			0.00328061			0.12353			0			0.12353			0.12353
									475.737	629.704	780.211	0	0	0	475.737	629.704	780.211	0.00250694	0.00328483	0.00405278	0.0932419	0.123419	0.152917	0	0	0	0.0932419	0.123419	0.152917	0.0932419	0.123419	0.152917
		cases	824.718			0.16164			630.271						630.271						0.12353						0.12353			0.12353
			766.826	824.563	887.02	0.150294	0.16161	0.173851	475.737	629.704	780.211				475.737	629.704	780.211				0.0932419	0.123419	0.152917				0.0932419	0.123419	0.152917	0.0932419	0.123419	0.152917
		death	0			0						0			0									0			0			0
			0	0	0	0	0	0				0	0	0	0	0	0							0	0	0	0	0	0	0	0	0
		Sequelae Total							15374.4			0			15374.4			0.0800255			3.01329			0			3.01329			3.01329
									13793	15346.6	17042.9	0	0	0	13793	15346.6	17042.9	0.072916	0.0800986	0.0865777	2.70336	3.00786	3.34031	0	0	0	2.70336	3.00786	3.34031	2.70336	3.00786	3.34031
		All Health Outcomes Total							15979.6			22065.5			38045.1			0.198026			3.13191			4.32472			7.45663			7.45663
									14400.9	15951.6	17634.6	17440.2	22052.4	26854.9	33184.8	37994.4	43239.2	0.174386	0.19782	0.22197	2.8225	3.12643	3.45629	3.41819	4.32216	5.26342	6.50404	7.44671	8.47465	6.50404	7.44671	8.47465

[truncated: 10 more sheets: HAP - McCabe 3, HA neonatal sepsis - McCabe 1, HA neonatal sepsis - McCabe 2, HA neonatal sepsis - McCabe 3, HA SSI - McCabe 1, HA SSI - McCabe 2, HA SSI - McCabe 3, HA UTI - McCabe 1, HA UTI - McCabe 2, HA UTI - McCabe 3]
